# Supplementary material for: Complete mitochondrial genome sequencing and identification of candidate genes responsible for C5-type cytoplasmic male sterility in cabbage (B. oleracea var. capitata)
Source: Front Plant Sci. 2022 Sep 26;13:1019513. doi: 10.3389/fpls.2022.1019513 (PMC9549296; doi:10.3389/fpls.2022.1019513)
Supplement: Supplementary file 3 [file Table_1.xlsx]

## Sheet: Sheet1
			Supplementary Table 2	The primers were used for cloning of CMS-associated candidate ORFs and subunit genes of F1Fo-ATP synthase
			Atp4-AD-F	GCCATGGAGGCCAGTGAATTCATGAGATTGAGTTCGACGAA
			Atp4-AD-R	CAGCTCGAGCTCGATGGATCCTTAAGAGAAACCCCCCCCCC
			Atp6-AD-F	GCCATGGAGGCCAGTGAATTCATGAATCAAATAGGGCTGGT
			Atp6-AD-R	CAGCTCGAGCTCGATGGATCC ATGGAGATTTATAGCATCATTC
			Atp8-AD-F	GCCATGGAGGCCAGTGAATTCATGCCTCAACTGGATAAATTC
			Atp8-AD-R	CAGCTCGAGCTCGATGGATCCTCATTTTATGCTTCCTTGGC
			Atp9-AD-F	GCCATGGAGGCCAGTGAATTCATGTTAGAAGGTGCAAAATCA
			Atp9-AD-R	CAGCTCGAGCTCGATGGATCC TCAGAATACGAATAAGATCAAAAAG
			Bo3g175820 -AD-F	GCCATGGAGGCCAGTGAATTCATGGCGATGAGGCGGATCTA
			Bo3g175820 -AD-R	CAGCTCGAGCTCGATGGATCCATGGCCACCGTGCTCCTTGG
			Bo7g114140-AD-F	GCCATGGAGGCCAGTGAATTCATGGCGATGAGGAGAGTATACAG
			Bo7g114140-AD-R	CAGCTCGAGCTCGATGGATCCATGGCCACCGTGCTCCTTGG
