# Supplementary material for: Complete mitochondrial genome sequencing and identification of candidate genes responsible for C5-type cytoplasmic male sterility in cabbage (B. oleracea var. capitata)
Source: Front Plant Sci. 2022 Sep 26;13:1019513. doi: 10.3389/fpls.2022.1019513 (PMC9549296; doi:10.3389/fpls.2022.1019513)
Supplement: Supplementary file 4 [file Table_2.xlsx]

## Sheet: Sheet1
	syntenic regions	line 1	position		length	line 2	position		length	direction	identity	Collinearity analysis
	block 1	maintainer line	1	25545	25545	C5-type CMS line	2429	27973	25545	+	99.93	Colinearity
	block 2	maintainer line	25546	39233	13688	C5-type CMS line	63506	77192	13687	-	99.98	Inversion
	block 3	maintainer line	46583	112874	66292	C5-type CMS line	127168	193555	66388	-	99.77	Inversion
	block 4	maintainer line	112942	143504	30563	C5-type CMS line	27974	58608	30635	+	99.22	Translocation
	block 5	maintainer line	143505	145824	2320	C5-type CMS line	197697	200013	2317	+	99.48	Colinearity
	block 6	maintainer line	145896	167616	21721	C5-type CMS line	200085	221862	21778	+	99.65	Colinearity
	block 7	maintainer line	167617	169943	2327	C5-type CMS line	1	2327	2327	+	100	Colinearity
	block 8	maintainer line	169944	197836	27893	C5-type CMS line	99275	127167	27893	+	99.92	Translocation
	block 9	maintainer line	197837	219861	22025	C5-type CMS line	77254	99274	22021	+	99.95	Translocation
