# Supplementary material for: Complete mitochondrial genome sequencing and identification of candidate genes responsible for C5-type cytoplasmic male sterility in cabbage (B. oleracea var. capitata)
Source: Front Plant Sci. 2022 Sep 26;13:1019513. doi: 10.3389/fpls.2022.1019513 (PMC9549296; doi:10.3389/fpls.2022.1019513)
Supplement: Supplementary file 5 [file Table_3.xlsx]

## Sheet: Sheet1
	Table 2	The detail position of the organization of mitochondrial genome regions associated with candidate sterility genes
		Genes in maintainer line	position	direction	Genes in C5-CMS line	position	direction
		atp6	135653-136438		atp6	50701-51486	-
		atp4	140336-140914	-	atp4	55384-55962	-
		nad4c	141149-141451	-	nad4L	56197-56499	-
		orf101c	142477-142782	-	orf101c	57525-57830	-
		orf266	143157-143957	-	orf222	58354-59022	-
		cox1	144177-145760	-	orf188	62828-63394	-
					rps7	64000-64446	-
					orf261	197361-198146	-
					cox1	198366-199949	-
		orf115d	191021-191368	+	orf115d	120352-120699	+
		ccmFNI	191396-192541	-	ccmFNI	120727-121872	-
		orf148a	192487-192933	+	orf148a	121818-122264	+
		orf710a	192947-195079	-	orf710a	122278-124410	-
		atp9	197187-197411	+	atp9	126518-126742	+
		nad5	197722-197951	+	orf322a	127053-128021	+
		orf399a	198813-200012	+	nad3	128125-128481	+
		orf115b	200352-200699	+	rsp12	128529-128906	+
		nad7	17373-17616	-	nad7	19800-20043	-
		orf155a	18658-19125	-	orf155a	21085-21552	-
		orf120a	19678-20040	-	orf120a	22105-22467	-
		orf115a	19709-20056	+	orf115a	22136-22483	+
		atp8	22932-23408	-	orf114a	24555-24899	-
		orf120c	24369-24731	+	atp8	25364-25840	-
		orf113a	24748-25089	+	orf123a	26801-27172	+
		orf287a	24736-25599	-	orf113a	27176-27517	+
					orf286a	27164-28024	-
